# Supplementary material for: Dietary Supplement Use in Relation to Socio-Demographic and Lifestyle Factors, including Adherence to Mediterranean-Style Diet in University Students
Source: Nutrients. 2022 Jun 30;14(13):2745. doi: 10.3390/nu14132745 (PMC9269239; doi:10.3390/nu14132745)
Supplement: Supplementary file 1 [file nutrients-14-02745-s001.zip]

Archive with 1 entries (1 files):
- nutrients-1772615-supplementary.pdf
